# Supplementary material for: Circuit and synaptic organization of forebrain-to-midbrain pathways that promote and suppress vocalization
Source: eLife. 2020 Dec 29;9:e63493. doi: 10.7554/eLife.63493 (PMC7793624; doi:10.7554/eLife.63493)
Supplement: Figure 6—figure supplement 1—source data 1. [file elife-63493-fig6-figsupp1-data1.xlsx]

## Sheet: Connnected vs Uncon (Fig. S10B)
mouse ID	Connected	Unconnected
VM296	0	4
VM297	1	5
VM295	0	3
VM294	0	5
VM272	0	2
VM164	0	2
VM163	0	1
count	1	22
proportion	0.0434783	0.956522
total	23
